# Supplementary material for: DHA and EPA Alleviate Epileptic Depression in PTZ-Treated Young Mice Model by Inhibiting Neuroinflammation through Regulating Microglial M2 Polarization and Improving Mitochondrial Metabolism
Source: Antioxidants (Basel). 2023 Dec 6;12(12):2079. doi: 10.3390/antiox12122079 (PMC10740521; doi:10.3390/antiox12122079)
Supplement: Supplementary file 1 [file antioxidants-12-02079-s001.zip]

Archive with 1 entries (1 files):
- antioxidants-2715224-supplementary.pdf
